# Supplementary material for: A mobile phone based alarm system for supervising vital parameters in free moving rats
Source: BMC Res Notes. 2012 Feb 23;5:119. doi: 10.1186/1756-0500-5-119 (PMC3305422; doi:10.1186/1756-0500-5-119)
Supplement: Additional file 1 — The file contains the visual basic macro for data acquisition from Dataquest and messaging routine. [file 1756-0500-5-119-S1.ZIP]

Archive with 2 entries (2 files):
- ClickYesSetup.exe
- Alarm.xls
